# Supplementary material for: Evolution of Fetal Cardiac Imaging over the Last 20 Years
Source: Diagnostics (Basel). 2023 Nov 22;13(23):3509. doi: 10.3390/diagnostics13233509 (PMC10706830; doi:10.3390/diagnostics13233509)
Supplement: Supplementary file 1 [file diagnostics-13-03509-s001.zip]

Archive with 8 entries (8 files):
- Video S1.mp4
- Video S2.mov
- Video S3.mp4
- Video S4.mpg
- Video S5.mp4
- Video S6.MP4
- Video S7.mp4
- Video S8.mp4
